# Supplementary material for: Clinical outcome of skin yaws lesions after treatment with benzathinebenzylpenicillin in a pygmy population in Lobaye, Central African Republic
Source: BMC Res Notes. 2011 Dec 15;4:543. doi: 10.1186/1756-0500-4-543 (PMC3309964; doi:10.1186/1756-0500-4-543)
Supplement: Additional file 1 — Clinical yaws stage: A, initial lesions; B, multiple papillomata; C, plantar and palmar papillomata; D, hyperkeratosis; E, gummata, ulcers or gangosa; F, atypical skin lesions. [file 1756-0500-4-543-S1.XLS]

## Sheet: Data
Yaws in CAR
Number_Identification	camp_locations (b)	sex	age	baseline_lesions_stages	VDRL_and_TPHA	lesions_scarring
1	Yagbo / Bac / Lobé	m	40	A	No	Yes
2	Yagbo / Bac / Lobé	m	25	B	No	Yes
3	Yagbo / Bac / Lobé	f	30	A	No	Yes	Yaws lesions stages
4	Yagbo / Bac / Lobé	f	50	A	No	Yes	A = initial lesions
5	Yagbo / Bac / Lobé	f	18	A	No	Yes	B = multiple papillomata
6	Yagbo / Bac / Lobé	m	20	A	No	Yes	C = plantar an palmar papillomata
7	Ndobo État / Sapapa	m	48	B	No	Yes	D = hyperkeratosis
8	Ndobo État / Sapapa	f	42	C	No	Yes	E = gummata, ulcers or gangosa
9	Ndobo État / Sapapa	m	1	A	No	Yes	F = Atypical skin lesions
10	Ndobo État / Sapapa	f	5	A	No	Yes
11	Ndobo État / Sapapa	m	8	A	No	Yes	m= male
12	Ndobo État / Sapapa	f	10	A	No	Yes	f=female
13	Sagbado	m	30	C	No	Yes
14	Sagbado	m	28	B	No	Yes	NB. (b) = codes of camps locations
15	Sagbado	m	45	C	No	Yes
16	Sagbado	m	45	E	No	Yes
17	Sagbado	m	50	D	No	Yes
18	Sagbado	m	60	A	No	Yes
19	Sagbado	m	2	A	No	Yes
20	Sagbado	f	3	A	No	Yes
21	Sagbado	m	3	A	No	Yes
22	Sagbado	m	4	B	No	Yes
23	Sagbado	f	48	E	No	Yes
24	Sagbado	f	14	C	No	Yes
25	Gouga / Ikoumba II / Sabourou	m	20	A	No	Yes
26	Gouga / Ikoumba II / Sabourou	m	30	A	No	Yes
27	Gouga / Ikoumba II / Sabourou	m	50	A	No	Yes
28	Gouga / Ikoumba II / Sabourou	f	25	D	No	Yes
29	Gouga / Ikoumba II / Sabourou	f	18	A	No	Yes
30	Gouga / Ikoumba II / Sabourou	f	20	B	No	Yes
31	Gouga / Ikoumba II / Sabourou	f	40	B	No	Yes
32	Gouga / Ikoumba II / Sabourou	f	12	A	No	Yes
33	Gouga / Ikoumba II / Sabourou	m	15	B	No	Yes
34	Gouga / Ikoumba II / Sabourou	m	35	C	No	Yes
35	Gouga / Ikoumba II / Sabourou	m	40	C	No	Yes
36	Gouga / Ikoumba II / Sabourou	m	18	E	No	Yes
37	Gouga / Ikoumba II / Sabourou	f	42	A	No	Yes
38	Gouga / Ikoumba II / Sabourou	m	50	A	No	No
39	Gouga / Ikoumba II / Sabourou	f	48	A	No	Yes
40	Gouga / Ikoumba II / Sabourou	m	22	D	No	Yes
41	Gouga / Ikoumba II / Sabourou	f	35	B	No	Yes
42	Gouga / Ikoumba II / Sabourou	f	52	C	No	Yes
43	Gouga / Ikoumba II / Sabourou	m	40	A	No	Yes
44	Gouga / Ikoumba II / Sabourou	m	18	A	No	Yes
45	Gouga / Ikoumba II / Sabourou	m	30	A	No	Yes
46	Gouga / Ikoumba II / Sabourou	f	20	A	No	Yes
47	Gouga / Ikoumba II / Sabourou	f	15	A	No	Yes
48	Mondongue	m	8	B	No	Yes
49	Mondongue	m	6	B	No	Yes
50	Mondongue	f	35	B	No	Yes
51	Mondongue	f	42	B	No	No
52	Mondongue	m	6	A	No	Yes
53	Mondongue	m	6	A	No	Yes
54	Mondongue	f	50	A	No	No
55	Mondongue	m	7	B	No	Yes
56	Mondongue	m	7	A	No	Yes
57	Mondongue	f	10	B	No	Yes
58	Mondongue	f	10	B	No	Yes
59	Mondongue	m	7	A	No	Yes
60	Mondongue	f	35	A	No	Yes
61	Chantier	m	18	A	No	Yes
62	Chantier	f	5	A	No	Yes
63	Chantier	m	6	B	No	Yes
64	Chantier	m	7	B	No	Yes
65	Chantier	m	25	C	No	Yes
66	Chantier	f	6	A	No	Yes
67	Chantier	f	42	A	No	Yes
68	Chantier	f	50	B	No	Yes
69	Chantier	f	40	E	No	Yes
70	Chantier	m	26	E	No	Yes
71	Chantier	f	38	F	yes	Yes
72	Chantier	m	32	A	No	Yes
73	Chantier	m	36	A	No	No
74	Chantier	f	3	A	No	Yes
75	Chantier	m	6	B	No	Yes
76	Chantier	f	5	A	No	Yes
77	Chantier	m	4	A	No	Yes
78	Chantier	m	30	A	No	Yes
79	Chantier	m	6	A	No	Yes
80	Chantier	f	15	A	No	Yes
81	Chantier	f	25	A	No	Yes
82	Chantier	f	44	A	No	Yes
83	Chantier	f	30	A	No	Yes
84	Chantier	m	5	C	No	Yes
85	Chantier	f	2	B	No	Yes
86	RoutePK8_PK22	m	15	C	No	Yes
87	RoutePK8_PK22	m	45	B	No	Yes
88	RoutePK8_PK22	m	8	B	No	Yes
89	RoutePK8_PK22	m	27	B	No	Yes
90	RoutePK8_PK22	m	20	C	No	Yes
91	RoutePK8_PK22	f	5	B	No	Yes
92	RoutePK8_PK22	f	7	B	No	Yes
93	RoutePK8_PK22	f	18	B	No	Yes
94	RoutePK8_PK22	f	7	F	yes	Yes
95	RoutePK8_PK22	f	38	F	yes	Yes
96	RoutePK8_PK22	f	10	F	yes	Yes
97	RoutePK8_PK22	m	43	F	yes	No
98	RoutePK8_PK22	m	19	C	No	Yes
99	RoutePK8_PK22	f	38	D	No	Yes
100	RoutePK8_PK22	f	8	F	yes	Yes
101	RoutePK8_PK22	f	40	F	yes	Yes
102	RoutePK8_PK22	f	10	F	yes	Yes
103	Route Manguier	f	50	F	yes	Yes
104	Route Manguier	m	7	F	yes	Yes
105	Route Manguier	m	10	F	yes	Yes
106	Route Manguier	f	5	A	No	Yes
107	Route Manguier	f	7	A	No	Yes
108	Route Manguier	m	38	F	yes	Yes
109	Route Manguier	m	5	A	No	Yes
110	Route Manguier	f	3	A	No	Yes
111	Route Manguier	f	6	A	No	Yes
112	Route Manguier	m	2	A	No	Yes
113	Route Manguier	m	7	A	No	Yes
114	Route Manguier	f	2	A	No	Yes
115	Route Manguier	m	3	A	No	Yes
116	Route Manguier	f	40	F	yes	Yes
117	Route Manguier	f	1	A	No	Yes
118	Route Manguier	f	1	A	No	Yes
119	Route Manguier	f	5	A	No	No
120	Route Manguier	f	40	F	yes	Yes
121	Route Manguier	m	10	F	yes	Yes
122	Route Manguier	f	40	F	yes	Yes
123	Route Manguier	f	38	F	yes	Yes
124	Route Manguier	m	48	F	yes	Yes
125	Route Manguier	f	5	A	No	Yes
126	Route Manguier	m	2	A	No	Yes
127	Route Manguier	f	5	A	No	Yes
128	Mondongue	f	35	F	yes	Yes
129	Mondongue	m	5	A	No	Yes
130	Mondongue	m	40	F	yes	Yes
131	Mondongue	m	4	A	No	Yes
132	Mondongue	f	15	A	No	Yes
133	Mondongue	f	10	F	yes	Yes
134	Mondongue	m	15	A	No	Yes
135	Mondongue	f	12	A	No	No
136	Mondongue	f	7	A	No	Yes
137	Mondongue	m	2	A	No	Yes
138	Mondongue	f	5	A	No	Yes
139	Mondongue	m	32	F	yes	Yes
140	Libo-Pont / Gbomboro / Lesse-Village / Lesse-Pont / Equilles7	f	14	A	No	Yes
141	Libo-Pont / Gbomboro / Lesse-Village / Lesse-Pont / Equilles7	m	50	F	yes	Yes
142	Libo-Pont / Gbomboro / Lesse-Village / Lesse-Pont / Equilles7	f	43	F	yes	Yes
143	Libo-Pont / Gbomboro / Lesse-Village / Lesse-Pont / Equilles7	m	14	A	No	Yes
144	Libo-Pont / Gbomboro / Lesse-Village / Lesse-Pont / Equilles7	m	6	A	No	Yes
145	Libo-Pont / Gbomboro / Lesse-Village / Lesse-Pont / Equilles7	m	25	F	yes	Yes
146	Libo-Pont / Gbomboro / Lesse-Village / Lesse-Pont / Equilles7	m	6	A	No	Yes
147	Libo-Pont / Gbomboro / Lesse-Village / Lesse-Pont / Equilles7	m	7	B	No	Yes
148	Libo-Pont / Gbomboro / Lesse-Village / Lesse-Pont / Equilles7	m	32	A	No	No
149	Libo-Pont / Gbomboro / Lesse-Village / Lesse-Pont / Equilles7	m	40	A	No	Yes
150	Libo-Pont / Gbomboro / Lesse-Village / Lesse-Pont / Equilles7	f	9	A	No	Yes
151	Libo-Pont / Gbomboro / Lesse-Village / Lesse-Pont / Equilles7	m	7	A	No	Yes
152	Libo-Pont / Gbomboro / Lesse-Village / Lesse-Pont / Equilles7	m	5	A	No	Yes
153	Libo-Pont / Gbomboro / Lesse-Village / Lesse-Pont / Equilles7	m	5	A	No	Yes
154	Libo-Pont / Gbomboro / Lesse-Village / Lesse-Pont / Equilles7	m	1	A	No	Yes
155	Libo-Pont / Gbomboro / Lesse-Village / Lesse-Pont / Equilles7	f	10	A	No	Yes
156	Makpoto	f	40	A	No	Yes
157	Makpoto	m	6	A	No	Yes
158	Makpoto	f	5	A	No	Yes
159	Makpoto	m	48	F	yes	Yes
160	Makpoto	m	50	F	yes	Yes
161	Makpoto	m	8	A	No	Yes
162	Makpoto	f	38	F	yes	Yes
163	Laka Sapayo	m	40	F	yes	Yes
164	Laka Sapayo	f	38	F	yes	Yes
165	Laka Sapayo	m	35	F	yes	No
166	Laka Sapayo	m	32	F	yes	Yes
167	Laka Sapayo	m	38	F	yes	Yes
168	Laka Sapayo	m	35	F	yes	Yes
169	Laka Sapayo	f	7	A	No	Yes
170	Laka Sapayo	m	6	A	No	Yes
171	Laka Sapayo	m	5	A	No	Yes
172	Laka Sapayo	m	38	F	yes	Yes
173	Laka Sapayo	f	15	A	No	Yes
174	Laka Sapayo	m	35	A	No	Yes
175	Laka Sapayo	f	5	A	No	Yes
176	Laka Sapayo	m	38	F	yes	Yes
177	Laka Sapayo	f	5	A	No	Yes
178	Laka Sapayo	f	4	A	No	Yes
179	Laka Sapayo	m	6	A	No	Yes
180	Laka Sapayo	m	40	A	No	Yes
181	Laka Sapayo	f	38	A	No	Yes
182	Laka Sapayo	m	1	A	No	Yes
183	Laka Sapayo	m	10	B	No	Yes
184	Laka Sapayo	f	1	A	No	Yes
185	Laka Sapayo	f	38	F	yes	Yes
186	Laka Sapayo	f	25	F	yes	Yes
187	Laka Sapayo	m	8	A	No	Yes
188	Laka Sapayo	f	14	A	No	Yes
189	Laka Sapayo	f	5	A	No	Yes
190	Laka Sapayo	m	5	A	No	Yes
191	Laka Sapayo	f	34	A	No	Yes
192	Laka Sapayo	f	50	F	yes	Yes
193	Laka Sapayo	f	48	F	yes	Yes
194	Laka Sapayo	m	36	F	yes	Yes
195	Laka Sapayo	m	36	F	yes	Yes
196	Bossarangba	m	26	A	No	Yes
197	Bossarangba	m	20	A	No	Yes
198	Bossarangba	f	36	A	No	Yes
199	Bossarangba	m	30	A	No	Yes
200	Bossarangba	m	12	A	No	Yes
201	Bossarangba	m	12	A	No	Yes
202	Bossarangba	f	8	B	No	Yes
203	Bossarangba	f	6	A	No	Yes
204	Bossarangba	m	40	C	No	Yes
205	Bossarangba	m	25	B	No	Yes
206	Bossarangba	m	20	A	No	Yes
207	Mbemum	f	30	A	No	Yes
208	Mbemum	f	44	E	No	Yes
209	Mbemum	m	8	A	No	Yes
210	Mbemum	m	6	A	No	Yes
211	Mbemum	f	28	A	No	Yes
212	Mbemum	f	30	A	No	Yes
213	Mbemum	m	35	A	No	Yes
214	Mbemum	m	40	A	No	Yes
215	Mbemum	f	3	A	No	Yes
216	Mbemum	m	20	A	No	Yes
217	Embouchure	m	30	A	No	Yes
218	Embouchure	f	18	A	No	Yes
219	Libo-Pont / Gbomboro / Lesse-Village / Lesse-Pont / Equilles7	m	20	A	No	Yes
220	Libo-Pont / Gbomboro / Lesse-Village / Lesse-Pont / Equilles7	m	12	A	No	Yes
221	Batalimo	f	5	A	No	Yes
222	Batalimo	f	20	A	No	Yes
223	Batalimo	m	22	A	No	Yes
224	Batalimo	f	14	A	No	No
225	Batalimo	f	36	F	yes	Yes
226	Ndo ti Mpo	f	40	F	yes	Yes
227	Ndo ti Mpo	m	30	F	yes	Yes
228	Sakoumgou / Bogani	f	22	F	yes	Yes
229	Sakoumgou / Bogani	m	15	A	No	Yes
230	Sakoumgou / Bogani	m	32	F	yes	Yes
231	Sakoumgou / Bogani	f	30	F	yes	Yes
232	Sakoumgou / Bogani	f	18	F	yes	Yes
233	Sakoumgou / Bogani	f	40	E	No	Yes
234	Sakoumgou / Bogani	m	38	D	No	Yes
235	Sakoumgou / Bogani	m	45	F	yes	Yes
236	Sakoumgou / Bogani	m	8	A	No	Yes
237	Sakoumgou / Bogani	f	5	A	No	Yes
238	Sakoumgou / Bogani	m	20	A	No	Yes
239	Sakoumgou / Bogani	m	35	F	yes	Yes
240	Wole - Wole	f	18	A	No	Yes
241	Wole - Wole	m	25	A	No	Yes
242	Wole - Wole	m	35	F	yes	Yes
243	Wole - Wole	f	40	D	No	Yes

## Sheet: Figures
	A	B	C	D	E	F
≤10 years	67	16	1	0	0	8
11-20 years	30	3	4	0	1	1					Total	Persistent skin lesions	Clinical healing
21-30 years	14	4	2	2	1	5				A	135	7	128
31-40 years	15	3	3	3	2	28				B	30	1	29
41-50 years	8	4	2	1	3	10				C	13	0	13
>50 years	1	0	1	0	0	0				D	6	0	6
										E	7	0	7
										F	52	2	50
